# Supplementary material for: Comparison of Mineral Levels in Blood and Hair Samples of Healthy Adults: Evaluating the Clinical Utility of Hair Mineral Analysis
Source: Biol Trace Elem Res. 2025 Nov 23;204(3):1915–27. doi: 10.1007/s12011-025-04793-w (PMC12992362; doi:10.1007/s12011-025-04793-w)
Supplement: Supplementary file 1 — (XLSX 17.3 KB) [file 12011_2025_4793_MOESM1_ESM.xlsx]

## Sheet: Article Information
Title	Comparison of Mineral Levels from Hair and Blood Samples of Generally Healthy Individuals
Journal	Biological Trace Element Research
Authors	Alex Shahverdian1 PharmD/MSPS, Simin Torabzadeh2 MD, David Watts3 PhD, Steffen Porwollik1 PhD, Monica Padilla1 BS, Jeong Su Lee1 BS, Gabriella Perez1 BS, and Mahtab Jafari1* PharmD
Affiliations	1Department of Pharmaceutical Sciences, University of California, Irvine, Irvine, CA, United States
	2Department of Medicine, General Internal Medicine, University of California, Irvine, Irvine, CA, United States
	3Trace Elements, Incorporated, Addison, TX, United States
Corresponding Author	Mahtab Jafari
	mjafari@hs.uci.edu

## Sheet: Sup_Table_1
Supplementary Table 1. Mineral measurements in blood and hair of 30 generally healthy human subjects.
Subject No	Mineral concentrations
	Ca1			Cu2			Fe3			K4			Mg5			Na6			P7			Se8			Zn9
	Blood [mg/dL]	Hair [mg/100g]	Agreement?	Blood [mcg/dL]	Hair [mg/100g]	Agreement?	Blood [mcg/dL]	Hair [mg/100g]	Agreement?	Blood [mmol/L]	Hair [mg/100g]	Agreement?	Blood [mg/dL]	Hair [mg/100g]	Agreement?	Blood [mmol/L]	Hair [mg/100g]	Agreement?	Blood [mg/dL]	Hair [mg/100g]	Agreement?	Blood [mcg/L]	Hair [mg/100g]	Agreement?	Blood [mcg/dL]	Hair [mg/100g]	Agreement?	Shampoo
1*	9.7	32	Y	109	1	Y	85	0.7	Y	5.2 (H)	2	N	2.4	4	Y	141	4	Y				141.8	0.98 (H)*	N	107	15	Y	Never Disclosed
2*	10	123 (H)	N	102	0.9	Y	113	0.7	Y	3.9	1 (L)	N	2.1	13.4 (H)	N	145	7	Y				138.7	3.24 (H)*	N	83	16	Y	Head & Shoulders
3*	11 (H)	39	N	91	1	Y	170	0.7	Y	4.2	11	Y	2.1	4.2	Y	140	32*	Y				137.1	0.08	Y	135	23 (H)	N	Aveda, Head & Shoulders twice a week
4	10.2	45	Y	111	0.9	Y	106	0.7	Y	5.2 (H)	1 (L)	N	2.2	4.9	Y	138	4	Y				150.5	0.07	Y	118	17	Y	Dove or Pantene
6	11.5 (H)	25	N	107	0.7 (L)	N	98	0.6	Y	5.2 (H)	1 (L)	N	1.8 (L)	2.9	N	140	4	Y				137.7	0.06	Y	94	13	Y	Bumble & Bumble
7	8.8	104	Y	104	0.9	Y	57	0.8	Y	4.3	3	Y	1.7 (L)	9.4	N	140	6	Y	3.7	13	Y	116.8	0.06	Y	58	16	Y	Pantene Color Safe
8	9.5	131 (H)	N	99	1	Y	84	0.9	Y	3.9	1 (L)	N	1.8	13.2 (H)	N	136	6	Y				114.9	0.06	Y	70	16	Y	Native
14*	9.8	72	Y	100	0.8 (L)	N	132	0.7	Y	4.2	10	Y	1.9	6.3	Y	142	39 (H)*	N	2.9	12	Y	137.6	0.06	Y	91	14	Y	Colorproof
15	10.5 (H)	16 (L)	N	68 (L)	1.1	N	84	0.6	Y	3.7	6	Y	2.2	1.6	Y	140	11	Y	2.8	12	Y	159	0.06	Y	91	13	Y	Never Disclosed
17*^	10	296 (H)*	N	106	2.3*	Y	109	1.5*	Y	4.3	1 (L)	N	2.3	23.9 (H)	N	140	9	Y	3.6	13	Y	152.7	0.05	Y	72	16	Y	Costco Korean Daeng Gi
18^	9.8	98	Y	105	1.7	Y	86	0.9	Y	4.5	3	Y	2.2	4.3	Y	137	7	Y	3.9	12	Y	135	0.06	Y	81	11	Y	Never Disclosed
19^	9.6	66	Y	104	0.8 (L)	N	78	0.8	Y	4.4	1 (L)	N	2.1	5.6	Y	136	4	Y	3.6	11	Y	124.7	0.07	Y	62	18	Y	Olaplex
20	10.2	29	Y	96	1.3	Y	78	0.6	Y	5.2 (H)	5	N	2.1	3.9	Y	136	20	Y	3.4	12	Y	153.1	0.08	Y	105	15	Y	Dove Men + Care
22	9.8	29	Y	110	1	Y	136	0.6	Y	4.7	1 (L)	N	2	4.6	Y	139	6	Y	3.6	13	Y	177.7	0.11	Y	86	18	Y	Sulfate Free
23*	9.6	82	Y	121	0.8 (L)	N	81	0.9	Y	3.8	32 (H)*	N	2.1	8.3	Y	137	21	Y	3.3	10	Y	113.9	0.06	Y	75	13	Y	L’Oréal Sulfate Free
24*	10.2	95	Y	107	1.4	Y	148	1	Y	4.4	10	Y	2.2	10.8 (H)	N	138	37 (H)*	N	4.4	10	Y	164.5	0.07	Y	103	13	Y	Head & Shoulders
25	9.7	32	Y	96	0.9	Y	119	0.6	Y	3.9	3	Y	2.1	4.7	Y	139	9	Y	4.2	12	Y	122.9	0.07	Y	101	15	Y	Head & Shoulders
27*	9.9	120 (H)	N	91	2.4*	Y	100	0.9	Y	4.2	6	Y	2.2	9.7 (H)	N	138	12	Y	2.7	20	Y	160	0.08	Y	97	19	Y	DHC Light & Smooth
28	9.5	38	Y	80 (L)	0.7 (L)	Y	104	0.7	Y	3.5	2	Y	1.4 (L)	3.4	N	141	4	Y	3.1	13	Y	152.7	0.06	Y	82	15	Y	Ciclopirox 1%
29	9.7	64	Y	109	0.8 (L)	N	113	0.7	Y	5.6 (H)	2	N	2.1	6.1	Y	135 (L)	5	N	3.7	13	Y	124	0.08	Y	74	14	Y	Pantene
30	9.9	28	Y	104	1.2	Y	85	0.6	Y	4.2	6	Y	2.2	2.5	Y	138	12	Y	4.2	13	Y	126	0.05	Y	78	15	Y	Costco Kirkland Brand
33*	9.3	64	Y	104	1	Y	54	0.9	Y	4.1	75 (H)*	N	2.1	7.2	Y	139	92 (H)*	N	2.8	18	Y	107.1	0.07	Y	67	17	Y	Redken Color Extend
35	9.5	11 (L)	N	94	0.8 (L)	N	111	0.6	Y	4.2	3	Y	2.1	1 (L)	N	137	9	Y	2.8	10	Y	130.4	0.07	Y	98	21	Y	Patanjali Kesh Kanti Shikakai
36*	9.9	77	Y	128	0.9	Y	94	1.1	Y	4	2	Y	2.1	8.8	Y	142	9	Y	3.2	18	Y	125.9	0.07	Y	126	33 (H)*	N	Head & Shoulders
38	9.4	66	Y	111	1.6	Y	108	0.7	Y	3.9	2	Y	2.1	4.8	Y	142	7	Y	3	13	Y	128.9	0.06	Y	78	17	Y	It's a Ten
39*	10.1	51	Y	124	0.9	Y	121	1.1	Y	4.4	47 (H)*	N	1.6 (L)	7.1	N	139	108 (H)*	N	4.1	15	Y	108.1	0.07	Y	113	18	Y	Never Disclosed
40	10.1	65	Y	113	1.7	Y	102	0.9	Y	3.9	2	Y	2	5.6	Y	139	4	Y	3.4	16	Y	141.5	0.08	Y	87	16	Y	Bumble & Bumble
42	9.5	62	Y	94	1.1	Y	76	0.9	Y	3.8	4	Y	2.2	7.5	Y	134 (L)	4	N	3	17	Y	154.4	0.1	Y	65	20	Y	Kevin Murphy Young Again/ Milbon Conditioner
43*	9.6	35	Y	91	1	Y	116	0.8	Y	4.1	166 (H)*	N	2.2	6.5	Y	140	72 (H)*	N	4.2	10	Y	100.4	0.09	Y	97	15	Y	J & J Baby Shampoo
44*	9.4	31	Y	119	1	Y	107	0.7	Y	3.4 (L)	15*	N	2.3	2.8	Y	138	17	Y	3.5	13	Y	134.1	0.08	Y	117	16	Y	100% Pure
1 Reference ranges: blood - 8.6 - 10.3 mg/dL, hair - 22 – 104 mg/100g
2 Reference ranges: blood - Male: 70 - 140 mcg/dL, Female: 85 - 155 mcg/dL, hair - 0.9 - 3.2 mg/100g
3 Reference ranges: blood - Male: 49 - 181 mcg/dL, Female: 37 - 170 mcg/dL, hair - 0.5 – 2.0 mg/100g
4 Reference ranges: blood - 3.5 - 5.1 mmol/L, hair - 2 – 23 mg/100g
5 Reference ranges: blood - 1.9 - 2.7 mg/dL, hair - 1.3 - 9.4 mg/100g
6 Reference ranges: blood - 136 - 145 mmol/L, hair - 3 - 34 mg/100g
7 Reference ranges: blood - 2.5 - 5.0 mg/dL, hair - 10 – 21 mg/100g
8 Reference ranges: blood - 23 - 190 mcg/L, hair - 0.04 - 0.12 mg/100g
9 Reference ranges: blood - 55 - 150 mcg/dL, hair - 9 – 22 mg/100g
*Subject with a hair mineral concentration identified by ROUT/ hair mineral concentration identifed by ROUT
^Blood was drawn again within one month after their initial clinic visit for phosphorus testing
